# Supplementary material for: Human and mouse essentiality screens as a resource for disease gene discovery
Source: Nat Commun. 2020 Jan 31;11:655. doi: 10.1038/s41467-020-14284-2 (PMC6994715; doi:10.1038/s41467-020-14284-2)
Supplement: Supplementary file 5 — Supplementary Data 1 [file 41467_2020_14284_MOESM5_ESM.xlsx]

## Sheet: GO BP Enrichment
Supplementary Data 1. Gene Ontology (GO) Biological Process (BP) enrichment
GOBPID	Term	Count	Size	Odds Ratio	P-value	P-value BH	FUSIL
GO:0090304	nucleic acid metabolic process	205	965	3.5	2e-29	6.3e-26	CL
GO:0006807	nitrogen compound metabolic process	323	2134	2.8	2.3e-18	3.5e-15	CL
GO:0000375	RNA splicing, via transesterification reactions	35	68	8.8	2.6e-16	2.7e-13	CL
GO:0006403	RNA localization	28	49	11	7.1e-15	5.5e-12	CL
GO:0006518	peptide metabolic process	54	159	4.4	1.2e-14	7.5e-12	CL
GO:0043604	amide biosynthetic process	54	163	4.2	4.1e-14	1.8e-11	CL
GO:0006396	RNA processing	31	68	7.9	4.1e-14	1.8e-11	CL
GO:0044237	cellular metabolic process	58	306	4.5	9.3e-14	3.6e-11	CL
GO:0071426	ribonucleoprotein complex export from nucleus	19	29	15.3	6.5e-12	2.2e-09	CL
GO:0098781	ncRNA transcription	17	24	19.7	1.1e-11	3.4e-09	CL
GO:0042795	snRNA transcription by RNA polymerase II	17	24	19.5	1.3e-11	3.6e-09	CL
GO:0043039	tRNA aminoacylation	15	19	29.9	1.6e-11	4.2e-09	CL
GO:0016073	snRNA metabolic process	14	19	22.8	2.9e-10	7e-08	CL
GO:0015931	nucleobase-containing compound transport	23	50	6.9	6.9e-10	1.5e-07	CL
GO:0051301	cell division	43	146	3.5	1.2e-09	2.5e-07	CL
GO:0000398	mRNA splicing, via spliceosome	17	30	10.9	1.3e-09	2.5e-07	CL
GO:0071840	cellular component organization or biogenesis	234	1550	1.9	2.4e-09	4.4e-07	CL
GO:0051306	mitotic sister chromatid separation	14	22	13.9	7.7e-09	1.3e-06	CL
GO:0006406	mRNA export from nucleus	13	20	14.8	1.8e-08	2.9e-06	CL
GO:0070125	mitochondrial translational elongation	12	19	13.6	1.1e-07	1.6e-05	CL
GO:0044770	cell cycle phase transition	24	69	4.5	1.1e-07	1.6e-05	CL
GO:0006412	translation	11	17	15.9	1.2e-07	1.6e-05	CL
GO:0044271	cellular nitrogen compound biosynthetic process	124	802	1.9	1.5e-07	2e-05	CL
GO:0048285	organelle fission	34	119	3.3	1.9e-07	2.4e-05	CL
GO:0006383	transcription by RNA polymerase III	7	7	Inf	2.3e-07	2.8e-05	CL
GO:0006363	termination of RNA polymerase I transcription	8	9	62.8	2.3e-07	2.8e-05	CL
GO:1901576	organic substance biosynthetic process	23	84	4.3	2.8e-07	3.2e-05	CL
GO:0065004	protein-DNA complex assembly	16	35	6.8	3.3e-07	3.6e-05	CL
GO:0007049	cell cycle	34	135	3.1	3.4e-07	3.6e-05	CL
GO:0006281	DNA repair	26	83	3.7	6.7e-07	6.9e-05	CL
GO:0006413	translational initiation	9	13	18.1	1.3e-06	0.00013	CL
GO:0034660	ncRNA metabolic process	14	33	6.7	1.4e-06	0.00014	CL
GO:0006283	transcription-coupled nucleotide-excision repair	9	13	17.7	1.5e-06	0.00014	CL
GO:0019438	aromatic compound biosynthetic process	138	858	1.7	1.5e-06	0.00014	CL
GO:0018130	heterocycle biosynthetic process	135	837	1.7	1.6e-06	0.00014	CL
GO:0071826	ribonucleoprotein complex subunit organization	18	49	4.6	3.3e-06	0.00029	CL
GO:0070126	mitochondrial translational termination	10	18	9.8	6.8e-06	0.00057	CL
GO:1901362	organic cyclic compound biosynthetic process	137	874	1.7	7e-06	0.00058	CL
GO:0006370	7-methylguanosine mRNA capping	7	9	27.4	7.4e-06	0.00058	CL
GO:0036260	RNA capping	7	9	27.4	7.4e-06	0.00058	CL
GO:1901566	organonitrogen compound biosynthetic process	70	378	1.9	1.2e-05	0.00091	CL
GO:0006361	transcription initiation from RNA polymerase I promoter	6	7	47.2	1.4e-05	0.001	CL
GO:0022613	ribonucleoprotein complex biogenesis	15	42	4.7	1.7e-05	0.0012	CL
GO:0006888	ER to Golgi vesicle-mediated transport	16	46	4.2	2.5e-05	0.0018	CL
GO:0008380	RNA splicing	7	11	14.8	3.5e-05	0.0024	CL
GO:0031145	anaphase-promoting complex-dependent catabolic process	8	14	10.4	4.6e-05	0.003	CL
GO:0045841	negative regulation of mitotic metaphase/anaphase transition	8	14	10.4	4.6e-05	0.003	CL
GO:0071806	protein transmembrane transport	8	14	10.4	4.6e-05	0.003	CL
GO:0031440	regulation of mRNA 3'-end processing	6	8	23.6	4.9e-05	0.0031	CL
GO:0006270	DNA replication initiation	6	8	23.4	5.1e-05	0.0032	CL
GO:0019068	virion assembly	7	11	13.7	5.5e-05	0.0034	CL
GO:0050658	RNA transport	8	15	9.3	6.8e-05	0.0041	CL
GO:0006913	nucleocytoplasmic transport	11	27	5.6	7.5e-05	0.0044	CL
GO:1901988	negative regulation of cell cycle phase transition	16	50	3.7	8.4e-05	0.0049	CL
GO:0033048	negative regulation of mitotic sister chromatid segregation	8	15	8.9	8.9e-05	0.005	CL
GO:0050686	negative regulation of mRNA processing	5	6	39.1	0.0001	0.0056	CL
GO:0000083	regulation of transcription involved in G1/S transition of mitotic cell cycle	5	6	38.9	0.00011	0.0056	CL
GO:0032201	telomere maintenance via semi-conservative replication	5	6	38.9	0.00011	0.0056	CL
GO:1900364	negative regulation of mRNA polyadenylation	5	6	38.9	0.00011	0.0056	CL
GO:0009060	aerobic respiration	7	12	11	0.00012	0.0061	CL
GO:0007059	chromosome segregation	16	53	3.6	0.00012	0.0061	CL
GO:0000082	G1/S transition of mitotic cell cycle	9	20	6.6	0.00015	0.0073	CL
GO:1905819	negative regulation of chromosome separation	8	16	7.8	0.00016	0.0079	CL
GO:0043933	protein-containing complex subunit organization	64	393	1.8	0.00017	0.0083	CL
GO:0033314	mitotic DNA replication checkpoint	4	4	Inf	0.00017	0.0083	CL
GO:1903047	mitotic cell cycle process	20	82	2.8	0.00022	0.01	CL
GO:0071897	DNA biosynthetic process	16	55	3.2	0.0003	0.014	CL
GO:0010564	regulation of cell cycle process	25	111	2.4	0.00031	0.014	CL
GO:0009889	regulation of biosynthetic process	123	823	1.5	0.00031	0.014	CL
GO:0010972	negative regulation of G2/M transition of mitotic cell cycle	6	10	11.7	0.00031	0.014	CL
GO:0036258	multivesicular body assembly	6	10	11.7	0.00031	0.014	CL
GO:0051276	chromosome organization	9	24	5.4	0.00034	0.015	CL
GO:0042773	ATP synthesis coupled electron transport	10	26	4.9	0.00035	0.015	CL
GO:0022607	cellular component assembly	104	687	1.5	0.00035	0.015	CL
GO:0009057	macromolecule catabolic process	22	91	2.6	0.00038	0.016	CL
GO:0006368	transcription elongation from RNA polymerase II promoter	7	14	7.9	0.00039	0.016	CL
GO:0006890	retrograde vesicle-mediated transport, Golgi to ER	9	22	5.4	0.00041	0.016	CL
GO:0051783	regulation of nuclear division	11	32	4.2	0.00049	0.02	CL
GO:0071704	organic substance metabolic process	96	966	1.7	0.00052	0.021	CL
GO:0046700	heterocycle catabolic process	27	123	2.2	0.00055	0.021	CL
GO:0015980	energy derivation by oxidation of organic compounds	18	69	2.8	0.00055	0.021	CL
GO:0007080	mitotic metaphase plate congression	6	11	9.4	0.00061	0.023	CL
GO:0009126	purine nucleoside monophosphate metabolic process	18	70	2.7	0.00067	0.025	CL
GO:0009161	ribonucleoside monophosphate metabolic process	12	38	3.7	0.00068	0.025	CL
GO:0044270	cellular nitrogen compound catabolic process	27	125	2.2	0.00072	0.026	CL
GO:0033047	regulation of mitotic sister chromatid segregation	4	5	31.8	0.00073	0.026	CL
GO:1905818	regulation of chromosome separation	4	5	31.7	0.00073	0.026	CL
GO:0007094	mitotic spindle assembly checkpoint	4	5	31.3	0.00076	0.026	CL
GO:0031577	spindle checkpoint	4	5	31.3	0.00076	0.026	CL
GO:0000387	spliceosomal snRNP assembly	4	5	31.3	0.00077	0.026	CL
GO:0006297	nucleotide-excision repair, DNA gap filling	4	5	31.1	0.00079	0.026	CL
GO:0006369	termination of RNA polymerase II transcription	4	5	31.1	0.00079	0.026	CL
GO:0031442	positive regulation of mRNA 3'-end processing	4	5	31.1	0.00079	0.026	CL
GO:0080009	mRNA methylation	4	5	31.1	0.00079	0.026	CL
GO:0045292	mRNA cis splicing, via spliceosome	5	8	13	0.0008	0.026	CL
GO:0006296	nucleotide-excision repair, DNA incision, 5'-to lesion	5	8	13	0.00082	0.026	CL
GO:0032968	positive regulation of transcription elongation from RNA polymerase II promoter	5	8	13	0.00082	0.026	CL
GO:0019439	aromatic compound catabolic process	27	126	2.2	0.00082	0.026	CL
GO:0007093	mitotic cell cycle checkpoint	8	20	5.3	0.00091	0.029	CL
GO:0044419	interspecies interaction between organisms	31	155	2	0.001	0.032	CL
GO:0006446	regulation of translational initiation	6	12	7.9	0.0011	0.033	CL
GO:0009144	purine nucleoside triphosphate metabolic process	12	40	3.4	0.0012	0.036	CL
GO:0009199	ribonucleoside triphosphate metabolic process	12	40	3.4	0.0012	0.036	CL
GO:0006139	nucleobase-containing compound metabolic process	21	146	2.3	0.0012	0.036	CL
GO:0006260	DNA replication	7	17	5.8	0.0013	0.039	CL
GO:0006399	tRNA metabolic process	3	3	Inf	0.0013	0.039	CL
GO:0010638	positive regulation of organelle organization	31	157	2	0.0015	0.039	CL
GO:0034472	snRNA 3'-end processing	3	3	Inf	0.0015	0.039	CL
GO:0001832	blastocyst growth	3	3	Inf	0.0015	0.039	CL
GO:0000244	spliceosomal tri-snRNP complex assembly	3	3	Inf	0.0015	0.039	CL
GO:0000463	maturation of LSU-rRNA from tricistronic rRNA transcript (SSU-rRNA, 5.8S rRNA, LSU-rRNA)	3	3	Inf	0.0015	0.039	CL
GO:0006265	DNA topological change	3	3	Inf	0.0015	0.039	CL
GO:0006999	nuclear pore organization	3	3	Inf	0.0015	0.039	CL
GO:0045039	protein import into mitochondrial inner membrane	3	3	Inf	0.0015	0.039	CL
GO:0071042	nuclear polyadenylation-dependent mRNA catabolic process	3	3	Inf	0.0015	0.039	CL
GO:0090166	Golgi disassembly	3	3	Inf	0.0015	0.039	CL
GO:0106074	aminoacyl-tRNA metabolism involved in translational fidelity	3	3	Inf	0.0015	0.039	CL
GO:1904263	positive regulation of TORC1 signaling	3	3	Inf	0.0015	0.039	CL
GO:1904874	positive regulation of telomerase RNA localization to Cajal body	3	3	Inf	0.0015	0.039	CL
GO:2001168	positive regulation of histone H2B ubiquitination	3	3	Inf	0.0015	0.039	CL
GO:0006323	DNA packaging	5	9	9.9	0.0016	0.04	CL
GO:1901361	organic cyclic compound catabolic process	27	132	2	0.0017	0.044	CL
GO:0043044	ATP-dependent chromatin remodeling	7	17	5.5	0.0018	0.044	CL
GO:0042307	positive regulation of protein import into nucleus	6	13	6.7	0.0019	0.047	CL
GO:0009792	embryo development ending in birth or egg hatching	72	127	5.4	2.6e-19	1.4e-15	DL
GO:0001701	in utero embryonic development	28	41	8.5	5.5e-11	1.5e-07	DL
GO:0048736	appendage development	25	35	9.7	1.7e-10	3e-07	DL
GO:0034645	cellular macromolecule biosynthetic process	265	970	1.6	1.8e-08	2.4e-05	DL
GO:0051254	positive regulation of RNA metabolic process	117	356	2	2.3e-08	2.5e-05	DL
GO:0010557	positive regulation of macromolecule biosynthetic process	121	375	2	3.4e-08	3e-05	DL
GO:0006996	organelle organization	101	317	2.1	4.7e-08	3.4e-05	DL
GO:0048729	tissue morphogenesis	50	118	2.9	5.1e-08	3.4e-05	DL
GO:0031328	positive regulation of cellular biosynthetic process	124	397	1.9	1.9e-07	0.00011	DL
GO:0072175	epithelial tube formation	17	25	8.2	4.7e-07	0.00025	DL
GO:0001841	neural tube formation	16	23	8.8	6.9e-07	0.00032	DL
GO:0016331	morphogenesis of embryonic epithelium	18	28	7	7.3e-07	0.00032	DL
GO:0034654	nucleobase-containing compound biosynthetic process	226	844	1.5	2.4e-06	0.00097	DL
GO:0042733	embryonic digit morphogenesis	8	8	Inf	3.6e-06	0.0014	DL
GO:0045944	positive regulation of transcription by RNA polymerase II	76	230	2	6.2e-06	0.0022	DL
GO:0009799	specification of symmetry	19	35	4.6	1.4e-05	0.0045	DL
GO:0009058	biosynthetic process	121	453	1.7	1.4e-05	0.0045	DL
GO:0021904	dorsal/ventral neural tube patterning	7	7	Inf	1.8e-05	0.0052	DL
GO:0032981	mitochondrial respiratory chain complex I assembly	11	15	10.5	2e-05	0.0052	DL
GO:1902679	negative regulation of RNA biosynthetic process	81	255	1.8	2e-05	0.0052	DL
GO:0042475	odontogenesis of dentin-containing tooth	14	23	6	3.5e-05	0.0081	DL
GO:0001843	neural tube closure	12	18	7.7	3.5e-05	0.0081	DL
GO:1903363	negative regulation of cellular protein catabolic process	14	23	5.9	3.5e-05	0.0081	DL
GO:0150063	visual system development	32	78	2.7	4e-05	0.0089	DL
GO:0060976	coronary vasculature development	11	16	8.4	5.1e-05	0.011	DL
GO:0000122	negative regulation of transcription by RNA polymerase II	60	181	2	5.5e-05	0.011	DL
GO:0045934	negative regulation of nucleobase-containing compound metabolic process	90	300	1.7	7.9e-05	0.016	DL
GO:0021983	pituitary gland development	9	12	11.4	9.1e-05	0.017	DL
GO:0048538	thymus development	9	12	11.4	9.1e-05	0.017	DL
GO:0035116	embryonic hindlimb morphogenesis	8	10	15.2	0.00011	0.019	DL
GO:1904837	beta-catenin-TCF complex assembly	8	10	15.2	0.00011	0.019	DL
GO:0060325	face morphogenesis	7	8	26.5	0.00012	0.019	DL
GO:0007368	determination of left/right symmetry	15	28	4.4	0.00014	0.022	DL
GO:0072163	mesonephric epithelium development	12	20	5.7	0.00016	0.024	DL
GO:0009108	coenzyme biosynthetic process	10	15	7.7	0.00016	0.024	DL
GO:0061326	renal tubule development	13	23	5	0.0002	0.029	DL
GO:0018394	peptidyl-lysine acetylation	18	38	3.4	0.00024	0.034	DL
GO:0042157	lipoprotein metabolic process	16	32	3.8	0.00025	0.034	DL
GO:0006475	internal protein amino acid acetylation	19	42	3.2	0.00034	0.047	DL
GO:0001570	vasculogenesis	10	16	6.4	0.00036	0.047	DL
