# Supplementary material for: Human and mouse essentiality screens as a resource for disease gene discovery
Source: Nat Commun. 2020 Jan 31;11:655. doi: 10.1038/s41467-020-14284-2 (PMC6994715; doi:10.1038/s41467-020-14284-2)
Supplement: Supplementary file 6 — Supplementary Data 2 [file 41467_2020_14284_MOESM6_ESM.xlsx]

## Sheet: Pathway enrichment
Supplementary Data 2. Reactome pathways enrichment
ID	Description	Count	P-value	P-value BH	FUSIL
R-HSA-8953854	Metabolism of RNA	65	8.7e-28	3.9e-25	CL
R-HSA-72203	Processing of Capped Intron-Containing Pre-mRNA	34	3.3e-20	7.4e-18	CL
R-HSA-72766	Translation	37	3.1e-19	4.7e-17	CL
R-HSA-72163	mRNA Splicing - Major Pathway	25	1.1e-16	1e-14	CL
R-HSA-72172	mRNA Splicing	25	1.1e-16	1e-14	CL
R-HSA-1640170	Cell Cycle	60	3.3e-16	2.5e-14	CL
R-HSA-69620	Cell Cycle Checkpoints	36	1.9e-15	1.2e-13	CL
R-HSA-69278	Cell Cycle, Mitotic	52	2.3e-15	1.3e-13	CL
R-HSA-162587	HIV Life Cycle	27	1.3e-14	5.7e-13	CL
R-HSA-162599	Late Phase of HIV Life Cycle	27	1.3e-14	5.7e-13	CL
R-HSA-162906	HIV Infection	31	1.8e-13	7.3e-12	CL
R-HSA-74160	Gene expression (Transcription)	81	1.5e-12	5.7e-11	CL
R-HSA-69242	S Phase	21	3e-11	1e-09	CL
R-HSA-5663205	Infectious disease	33	3.5e-11	1.1e-09	CL
R-HSA-69306	DNA Replication	19	4.2e-11	1.2e-09	CL
R-HSA-69481	G2/M Checkpoints	19	4.2e-11	1.2e-09	CL
R-HSA-379724	tRNA Aminoacylation	15	8.8e-11	2.3e-09	CL
R-HSA-6807505	RNA polymerase II transcribes snRNA genes	18	2.2e-10	5.4e-09	CL
R-HSA-167172	Transcription of the HIV genome	15	3.7e-10	8.6e-09	CL
R-HSA-674695	RNA Polymerase II Pre-transcription Events	17	4.1e-10	8.7e-09	CL
R-HSA-69239	Synthesis of DNA	17	4.1e-10	8.7e-09	CL
R-HSA-8868773	rRNA processing in the nucleus and cytosol	13	6.9e-10	1.4e-08	CL
R-HSA-176187	Activation of ATR in response to replication stress	12	7e-10	1.4e-08	CL
R-HSA-72312	rRNA processing	14	2.1e-09	3.9e-08	CL
R-HSA-72165	mRNA Splicing - Minor Pathway	10	3.2e-09	5.7e-08	CL
R-HSA-74158	RNA Polymerase III Transcription	11	4.7e-09	7.5e-08	CL
R-HSA-749476	RNA Polymerase III Abortive And Retractive Initiation	11	4.7e-09	7.5e-08	CL
R-HSA-76046	RNA Polymerase III Transcription Initiation	11	4.7e-09	7.5e-08	CL
R-HSA-69206	G1/S Transition	16	1.3e-08	2.1e-07	CL
R-HSA-453279	Mitotic G1-G1/S phases	18	1.4e-08	2.2e-07	CL
R-HSA-68886	M Phase	32	2.3e-08	3.3e-07	CL
R-HSA-2467813	Separation of Sister Chromatids	22	2.5e-08	3.4e-07	CL
R-HSA-76071	RNA Polymerase III Transcription Initiation From Type 3 Promoter	10	3.1e-08	4e-07	CL
R-HSA-2555396	Mitotic Metaphase and Anaphase	23	3.1e-08	4e-07	CL
R-HSA-68882	Mitotic Anaphase	23	3.1e-08	4e-07	CL
R-HSA-392499	Metabolism of proteins	103	8.1e-08	1e-06	CL
R-HSA-69002	DNA Replication Pre-Initiation	11	1.1e-07	1.3e-06	CL
R-HSA-191859	snRNP Assembly	10	1.6e-07	1.8e-06	CL
R-HSA-194441	Metabolism of non-coding RNA	10	1.6e-07	1.8e-06	CL
R-HSA-6791226	Major pathway of rRNA processing in the nucleolus and cytosol	10	1.6e-07	1.8e-06	CL
R-HSA-112382	Formation of RNA Pol II elongation complex	12	1.9e-07	2e-06	CL
R-HSA-75955	RNA Polymerase II Transcription Elongation	12	1.9e-07	2e-06	CL
R-HSA-167169	HIV Transcription Elongation	9	2e-07	2e-06	CL
R-HSA-167200	Formation of HIV-1 elongation complex containing HIV-1 Tat	9	2e-07	2e-06	CL
R-HSA-167246	Tat-mediated elongation of the HIV-1 transcript	9	2e-07	2e-06	CL
R-HSA-5693567	HDR through Homologous Recombination (HRR) or Single Strand Annealing (SSA)	13	5.8e-07	5.6e-06	CL
R-HSA-72202	Transport of Mature Transcript to Cytoplasm	13	5.8e-07	5.6e-06	CL
R-HSA-5693607	Processing of DNA double-strand break ends	10	6.1e-07	5.7e-06	CL
R-HSA-73857	RNA Polymerase II Transcription	61	8.6e-07	7.9e-06	CL
R-HSA-159231	Transport of Mature mRNA Derived from an Intronless Transcript	9	9.6e-07	8.3e-06	CL
R-HSA-159234	Transport of Mature mRNAs Derived from Intronless Transcripts	9	9.6e-07	8.3e-06	CL
R-HSA-167152	Formation of HIV elongation complex in the absence of HIV Tat	9	9.6e-07	8.3e-06	CL
R-HSA-8953897	Cellular responses to external stimuli	34	1.1e-06	9.6e-06	CL
R-HSA-69618	Mitotic Spindle Checkpoint	17	1.2e-06	9.7e-06	CL
R-HSA-5389840	Mitochondrial translation elongation	12	1.2e-06	9.8e-06	CL
R-HSA-5693538	Homology Directed Repair	13	1.2e-06	1e-05	CL
R-HSA-2262752	Cellular responses to stress	28	1.4e-06	1.1e-05	CL
R-HSA-6807878	COPI-mediated anterograde transport	14	2.2e-06	1.7e-05	CL
R-HSA-69052	Switching of origins to a post-replicative state	11	2.4e-06	1.9e-05	CL
R-HSA-2500257	Resolution of Sister Chromatid Cohesion	16	2.5e-06	1.9e-05	CL
R-HSA-159236	Transport of Mature mRNA derived from an Intron-Containing Transcript	12	2.6e-06	1.9e-05	CL
R-HSA-379726	Mitochondrial tRNA aminoacylation	9	3.4e-06	2.4e-05	CL
R-HSA-168255	Influenza Life Cycle	10	4.9e-06	3.4e-05	CL
R-HSA-73886	Chromosome Maintenance	10	4.9e-06	3.4e-05	CL
R-HSA-159227	Transport of the SLBP independent Mature mRNA	8	5.6e-06	3.4e-05	CL
R-HSA-159230	Transport of the SLBP Dependant Mature mRNA	8	5.6e-06	3.4e-05	CL
R-HSA-167161	HIV Transcription Initiation	8	5.6e-06	3.4e-05	CL
R-HSA-167162	RNA Polymerase II HIV Promoter Escape	8	5.6e-06	3.4e-05	CL
R-HSA-168325	Viral Messenger RNA Synthesis	8	5.6e-06	3.4e-05	CL
R-HSA-6782210	Gap-filling DNA repair synthesis and ligation in TC-NER	8	5.6e-06	3.4e-05	CL
R-HSA-73776	RNA Polymerase II Promoter Escape	8	5.6e-06	3.4e-05	CL
R-HSA-73779	RNA Polymerase II Transcription Pre-Initiation And Promoter Opening	8	5.6e-06	3.4e-05	CL
R-HSA-75953	RNA Polymerase II Transcription Initiation	8	5.6e-06	3.4e-05	CL
R-HSA-76042	RNA Polymerase II Transcription Initiation And Promoter Clearance	8	5.6e-06	3.4e-05	CL
R-HSA-6781827	Transcription-Coupled Nucleotide Excision Repair (TC-NER)	9	9.6e-06	5.7e-05	CL
R-HSA-3371556	Cellular response to heat stress	12	1e-05	6e-05	CL
R-HSA-5368287	Mitochondrial translation	12	1e-05	6e-05	CL
R-HSA-446203	Asparagine N-linked glycosylation	25	1.1e-05	6.2e-05	CL
R-HSA-168254	Influenza Infection	10	1.1e-05	6.2e-05	CL
R-HSA-73762	RNA Polymerase I Transcription Initiation	10	1.1e-05	6.2e-05	CL
R-HSA-73854	RNA Polymerase I Promoter Clearance	10	1.1e-05	6.2e-05	CL
R-HSA-73864	RNA Polymerase I Transcription	10	1.1e-05	6.2e-05	CL
R-HSA-68877	Mitotic Prometaphase	20	1.2e-05	6.4e-05	CL
R-HSA-4615885	SUMOylation of DNA replication proteins	8	1.8e-05	9.4e-05	CL
R-HSA-5693579	Homologous DNA Pairing and Strand Exchange	8	1.8e-05	9.4e-05	CL
R-HSA-6782135	Dual incision in TC-NER	8	1.8e-05	9.4e-05	CL
R-HSA-5693532	DNA Double-Strand Break Repair	14	1.9e-05	9.9e-05	CL
R-HSA-3700989	Transcriptional Regulation by TP53	27	2.3e-05	0.00012	CL
R-HSA-168273	Influenza Viral RNA Transcription and Replication	9	2.3e-05	0.00012	CL
R-HSA-427413	NoRC negatively regulates rRNA expression	9	2.3e-05	0.00012	CL
R-HSA-174178	APC/C:Cdh1 mediated degradation of Cdc20 and other APC/C:Cdh1 targeted proteins in late mitosis/early G1	10	2.4e-05	0.00012	CL
R-HSA-176408	Regulation of APC/C activators between G1/S and early anaphase	10	2.4e-05	0.00012	CL
R-HSA-176814	Activation of APC/C and APC/C:Cdc20 mediated degradation of mitotic proteins	10	2.4e-05	0.00012	CL
R-HSA-5685942	HDR through Homologous Recombination (HRR)	10	2.4e-05	0.00012	CL
R-HSA-73894	DNA Repair	23	3.1e-05	0.00015	CL
R-HSA-174143	APC/C-mediated degradation of cell cycle proteins	11	4e-05	0.00019	CL
R-HSA-453276	Regulation of mitotic cell cycle	11	4e-05	0.00019	CL
R-HSA-141424	Amplification of signal from the kinetochores	13	4.1e-05	0.00019	CL
R-HSA-141444	Amplification of signal from unattached kinetochores via a MAD2 inhibitory signal	13	4.1e-05	0.00019	CL
R-HSA-1268020	Mitochondrial protein import	10	4.8e-05	0.00021	CL
R-HSA-211000	Gene Silencing by RNA	10	4.8e-05	0.00021	CL
R-HSA-3371453	Regulation of HSF1-mediated heat shock response	10	4.8e-05	0.00021	CL
R-HSA-5419276	Mitochondrial translation termination	10	4.8e-05	0.00021	CL
R-HSA-5578749	Transcriptional regulation by small RNAs	8	4.8e-05	0.00021	CL
R-HSA-5250913	Positive epigenetic regulation of rRNA expression	9	5.1e-05	0.00022	CL
R-HSA-69473	G2/M DNA damage checkpoint	9	5.1e-05	0.00022	CL
R-HSA-212165	Epigenetic regulation of gene expression	12	5.5e-05	0.00023	CL
R-HSA-199977	ER to Golgi Anterograde Transport	15	7.4e-05	0.00031	CL
R-HSA-5663220	RHO GTPases Activate Formins	15	7.4e-05	0.00031	CL
R-HSA-6811442	Intra-Golgi and retrograde Golgi-to-ER traffic	19	8.4e-05	0.00034	CL
R-HSA-3108214	SUMOylation of DNA damage response and repair proteins	10	8.8e-05	0.00035	CL
R-HSA-5368286	Mitochondrial translation initiation	10	8.8e-05	0.00035	CL
R-HSA-6804756	Regulation of TP53 Activity through Phosphorylation	10	8.8e-05	0.00035	CL
R-HSA-162909	Host Interactions of HIV factors	12	8.9e-05	0.00035	CL
R-HSA-165054	Rev-mediated nuclear export of HIV RNA	7	9.4e-05	0.00036	CL
R-HSA-177243	Interactions of Rev with host cellular proteins	7	9.4e-05	0.00036	CL
R-HSA-68867	Assembly of the pre-replicative complex	7	9.4e-05	0.00036	CL
R-HSA-917729	Endosomal Sorting Complex Required For Transport (ESCRT)	7	9.4e-05	0.00036	CL
R-HSA-176409	APC/C:Cdc20 mediated degradation of mitotic proteins	9	0.0001	0.00038	CL
R-HSA-5250941	Negative epigenetic regulation of rRNA expression	9	0.0001	0.00038	CL
R-HSA-174184	Cdc20:Phospho-APC/C mediated degradation of Cyclin A	8	0.00011	0.0004	CL
R-HSA-6784531	tRNA processing in the nucleus	8	0.00011	0.0004	CL
R-HSA-453274	Mitotic G2-G2/M phases	16	0.00014	0.00052	CL
R-HSA-69275	G2/M Transition	16	0.00014	0.00052	CL
R-HSA-2980766	Nuclear Envelope Breakdown	9	0.00019	0.00068	CL
R-HSA-948021	Transport to the Golgi and subsequent modification	15	0.00021	0.00075	CL
R-HSA-174154	APC/C:Cdc20 mediated degradation of Securin	8	0.00022	0.00078	CL
R-HSA-179419	APC:Cdc20 mediated degradation of cell cycle proteins prior to satisfation of the cell cycle checkpoint	8	0.00022	0.00078	CL
R-HSA-3301854	Nuclear Pore Complex (NPC) Disassembly	7	0.00023	0.00079	CL
R-HSA-5696398	Nucleotide Excision Repair	10	0.00026	0.00088	CL
R-HSA-72306	tRNA processing	11	0.0003	0.001	CL
R-HSA-8856688	Golgi-to-ER retrograde transport	14	0.00031	0.0011	CL
R-HSA-6796648	TP53 Regulates Transcription of DNA Repair Genes	8	0.00042	0.0014	CL
R-HSA-2990846	SUMOylation	14	0.00043	0.0014	CL
R-HSA-5633007	Regulation of TP53 Activity	14	0.00043	0.0014	CL
R-HSA-68875	Mitotic Prophase	10	0.00064	0.0021	CL
R-HSA-3108232	SUMO E3 ligases SUMOylate target proteins	13	0.00086	0.0028	CL
R-HSA-110313	Translesion synthesis by Y family DNA polymerases bypasses lesions on DNA template	7	0.00091	0.0029	CL
R-HSA-174084	Autodegradation of Cdh1 by Cdh1:APC/C	7	0.00091	0.0029	CL
R-HSA-69017	CDK-mediated phosphorylation and removal of Cdc6	7	0.00091	0.0029	CL
R-HSA-73856	RNA Polymerase II Transcription Termination	7	0.00091	0.0029	CL
R-HSA-3232142	SUMOylation of ubiquitinylation proteins	6	0.001	0.0033	CL
R-HSA-4570464	SUMOylation of RNA binding proteins	7	0.0016	0.005	CL
R-HSA-450531	Regulation of mRNA stability by proteins that bind AU-rich elements	7	0.0026	0.0082	CL
R-HSA-1169410	Antiviral mechanism by IFN-stimulated genes	8	0.0029	0.0089	CL
R-HSA-72187	mRNA 3'-end processing	6	0.0035	0.011	CL
R-HSA-195258	RHO GTPase Effectors	20	0.0037	0.011	CL
R-HSA-70326	Glucose metabolism	9	0.0041	0.012	CL
R-HSA-73893	DNA Damage Bypass	7	0.0041	0.012	CL
R-HSA-70171	Glycolysis	8	0.0042	0.013	CL
R-HSA-9010553	Regulation of expression of SLITs and ROBOs	6	0.0058	0.017	CL
R-HSA-1169408	ISG15 antiviral mechanism	7	0.0062	0.018	CL
R-HSA-5696399	Global Genome Nucleotide Excision Repair (GG-NER)	7	0.0062	0.018	CL
R-HSA-9609507	Protein localization	12	0.0078	0.022	CL
R-HSA-176407	Conversion from APC/C:Cdc20 to APC/C:Cdh1 in late anaphase	5	0.0079	0.022	CL
R-HSA-69202	Cyclin E associated events during G1/S transition	5	0.0079	0.022	CL
R-HSA-77387	Insulin receptor recycling	5	0.0079	0.022	CL
R-HSA-927802	Nonsense-Mediated Decay (NMD)	5	0.0079	0.022	CL
R-HSA-975957	Nonsense Mediated Decay (NMD) enhanced by the Exon Junction Complex (EJC)	5	0.0079	0.022	CL
R-HSA-1834949	Cytosolic sensors of pathogen-associated DNA	7	0.0089	0.025	CL
R-HSA-1632852	Macroautophagy	9	0.0098	0.027	CL
R-HSA-376176	Signaling by ROBO receptors	8	0.011	0.03	CL
R-HSA-446193	Biosynthesis of the N-glycan precursor (dolichol lipid-linked oligosaccharide, LLO) and transfer to a nascent protein	8	0.011	0.03	CL
R-HSA-6811434	COPI-dependent Golgi-to-ER retrograde traffic	8	0.011	0.03	CL
R-HSA-69656	Cyclin A:Cdk2-associated events at S phase entry	5	0.013	0.035	CL
R-HSA-3371497	HSP90 chaperone cycle for steroid hormone receptors (SHR)	6	0.013	0.035	CL
R-HSA-6811436	COPI-independent Golgi-to-ER retrograde traffic	6	0.013	0.035	CL
R-HSA-2565942	Regulation of PLK1 Activity at G2/M Transition	8	0.015	0.039	CL
R-HSA-381340	Transcriptional regulation of white adipocyte differentiation	8	0.015	0.039	CL
R-HSA-1428517	The citric acid (TCA) cycle and respiratory electron transport	27	5.7e-06	0.0024	DL
R-HSA-163200	Respiratory electron transport, ATP synthesis by chemiosmotic coupling, and heat production by uncoupling proteins.	21	8.8e-06	0.0024	DL
R-HSA-611105	Respiratory electron transport	17	1.6e-05	0.0029	DL
R-HSA-6799198	Complex I biogenesis	11	2.4e-05	0.0033	DL
R-HSA-983189	Kinesins	10	8e-05	0.0077	DL
R-HSA-201722	Formation of the beta-catenin:TCF transactivating complex	9	8.3e-05	0.0077	DL
R-HSA-186712	Regulation of beta-cell development	8	0.00029	0.023	DL
R-HSA-1266738	Developmental Biology	64	0.00069	0.048	DL
R-HSA-109582	Hemostasis	31	9.2e-05	0.043	SV
R-HSA-388396	GPCR downstream signalling	109	9.1e-06	0.0048	VP
R-HSA-372790	Signaling by GPCR	115	3.3e-05	0.0081	VP
R-HSA-373076	Class A/1 (Rhodopsin-like receptors)	49	4.6e-05	0.0081	VP
R-HSA-168256	Immune System	239	6.7e-05	0.0089	VP
R-HSA-166658	Complement cascade	16	0.0003	0.028	VP
R-HSA-977606	Regulation of Complement cascade	14	0.00034	0.028	VP
R-HSA-375276	Peptide ligand-binding receptors	30	0.00037	0.028	VP
R-HSA-500792	GPCR ligand binding	67	0.00048	0.032	VP
R-HSA-418594	G alpha (i) signalling events	59	0.00064	0.037	VP
R-HSA-168249	Innate Immune System	130	0.00076	0.04	VP
R-HSA-372790	Signaling by GPCR	32	6.7e-06	0.0013	VN
R-HSA-388396	GPCR downstream signalling	30	9.4e-06	0.0013	VN
R-HSA-418555	G alpha (s) signalling events	12	8.7e-05	0.0074	VN
R-HSA-500792	GPCR ligand binding	20	0.0001	0.0074	VN
R-HSA-196807	Nicotinate metabolism	5	0.00033	0.017	VN
R-HSA-112316	Neuronal System	17	0.00036	0.017	VN
R-HSA-1296071	Potassium Channels	7	0.001	0.042	VN
