# Supplementary material for: Human and mouse essentiality screens as a resource for disease gene discovery
Source: Nat Commun. 2020 Jan 31;11:655. doi: 10.1038/s41467-020-14284-2 (PMC6994715; doi:10.1038/s41467-020-14284-2)
Supplement: Supplementary file 7 — Supplementary Data 3 [file 41467_2020_14284_MOESM7_ESM.xlsx]

## Sheet: 163 DL candidates
Supplementary Data 3. 163 DL genes that are highly intolerant to loss-of-function variation and not currently associated with human disease and their relationship with known monoallelic developmental genes
HGNC ID	Gene symbol	Monoallelic developmental genes which are direct interactors	Monoallelic developmental genes sharing a pathway	Monoallelic developmental genes sharing protein family
HGNC:15985	SVEP1			DLL4; JAG1; NOTCH2; MATN3; COMP; FBN2
HGNC:6485	LAMA5		CDH1; ELN; FBN2; COL4A1; COL4A2; COL10A1; COL1A1; TGFB1; TGFB2; TGFB3; COMP; DSPP; MATN3; SOX2; TWIST1; AKT1
HGNC:865	ATP6V0A1		CDK13; TUBB; DYNC1H1; FTL; NRAS
HGNC:24319	CMIP
HGNC:13731	MAEA	WDR26
HGNC:9406	PKN2		MYH9; PPP1CB	SIK1; TGFBR1; CDK13; CSNK2A1; DSTYK; DMPK; DYRK1A; AKT1; MAP2K1; MAP2K2; MAP3K1; PRKD1
HGNC:14958	PUM2		FBXO11; KBTBD13
HGNC:9907	RBMS1			SF3B4; PUF60
HGNC:11275	SPTBN1	SCN11A; NRAS; TGFBR1; KCNQ3; DYNC1H1; SCN1A; HRAS; SMAD3; SCN8A; KCNQ2; TGFBR2; SCN2A; SOS1	PIK3CA; PIK3R2; SOS1; HRAS; NRAS; SCN11A; SCN1A; SCN2A; SCN8A; ACTG1; KCNQ2; KCNQ3; TEK; FGF10; GRIN2B; PDGFRB; TUBB2A; TUBA1A; TUBB4A; DYNC1H1; TUBB2B
HGNC:17735	TMEM63B
HGNC:17798	YLPM1			HNRNPU
HGNC:555	AP1G1	FTL	TUBB2A; TUBA1A; TUBB4A; DYNC1H1; TUBB2B; KIF11; KIF22; FTL
HGNC:1779	CDK8	SMAD3; EP300; CREBBP; SMAD4	CREBBP; TBL1XR1; EP300; HDAC4; TGIF1; SMAD3; SMAD4; DLL4; JAG1; TGFB1; NR2F2	SIK1; TGFBR1; CDK13; CSNK2A1; DSTYK; DMPK; DYRK1A; AKT1; MAP2K1; MAP2K2; MAP3K1; PRKD1
HGNC:24659	EXOC8		TUBB2A; ACTG1; TUBA1A; TUBB4A; TUBB2B; AKT1; MYH9
HGNC:25548	INTS10
HGNC:31104	MYO18A	PIK3CA	PIK3CA; SOS1; HRAS; NRAS	MYH3; MYH8; MYH9
HGNC:2904	DLG5	LDB3		LDB3; DVL1; DVL3
HGNC:12480	UBE2F	TRIP12; TRAF7; UBE3A; HECW2; KBTBD13	FBXO11; KBTBD13; TRIP12; UBE3A; GLMN; TRAF7; HECW2
HGNC:15909	NCOA5
HGNC:13488	VPS4A
HGNC:29509	APH1A	NOTCH2	TAB2; GFAP; DLL4; JAG1; HDAC4; CREBBP; TBL1XR1; EP300; NOTCH2; ACTG1
HGNC:25416	ATXN7L3		KAT6A; BRPF1; KAT6B; CREBBP; KANSL1; EP300
HGNC:23393	CARM1	EP300; CREBBP; SRCAP; TBL1XR1	CREBBP; TBL1XR1; EP300; GLUD1; MEF2C; SMARCA2; SMARCA4; SMARCB1; ARID1A; ARID1B; DNMT3A; TGFB1; NR2F2; SIK1; PPP1CB; RAI1; STAG1; YY1; SMC3; RAD21
HGNC:24224	CDK12	CCND2; CDK13	CDK13	SIK1; TGFBR1; CDK13; CSNK2A1; DSTYK; DMPK; DYRK1A; AKT1; MAP2K1; MAP2K2; MAP3K1; PRKD1
HGNC:24511	CHTOP
HGNC:2556	CUL5	TRAF7; HECW2; KBTBD13; TRIP12; UBE3A	FBXO11; KBTBD13; TRIP12; UBE3A; GLMN; TRAF7; HECW2
HGNC:2734	DDX1			SMARCA2; SMARCA4; SRCAP; CHD2; CHD4; CHD7; HNRNPU
HGNC:4163	GART	EHMT1; CTNNB1
HGNC:25067	INTS12	PPP2R1A		KAT6A; KAT6B; KMT2E; CHD4; KMT2A; KMT2D
HGNC:23035	L3MBTL3
HGNC:6851	MAP3K12	DVL3		BRAF; TEK; TGFBR1; TGFBR2; CSNK2A1; DSTYK; FLT4; PDGFRB; RAF1
HGNC:20445	MBD6	ASXL1	TGFB1; TGFBR1; TGFBR2; YY1; ASXL1
HGNC:23572	MORC3			SMCHD1
HGNC:17620	NDEL1	STAG1; PPP2R5D; SMC3; PAFAH1B1; PPP2R1A; RAD21; DYNC1H1	DYNC1H1; PAFAH1B1; PPP2R1A; PPP2R5D; STAG1; TUBB2A; TUBA1A; TUBB4A; SMC3; TUBB2B; RAD21; ACTG1; DVL1; DVL3
HGNC:9618	PTK7	DVL3; DVL1; CTNNB1; WNT5A		CDON; FLT4; PDGFRB; BRAF; TEK; TGFBR1; TGFBR2; CSNK2A1; DSTYK; RAF1
HGNC:9681	PTPRS		TGFB1; TGFB2; TGFB3; COL1A1; COL4A1; COL4A2; COMP; DSPP; MATN3; GRIN2A; GRIN2B	TEK; CDON; PTPN11; FLT4; PDGFRB
HGNC:10717	SEL1L	NOTCH2; SHH	NOTCH2; ABCC9; SHH
HGNC:28483	TMEM161B
HGNC:19143	USP32			SLC25A24
HGNC:172	ACVR1B	CDK13; TGFBR2; TGFB1; SMAD3; BMP4; SMAD4; CCND2	SMAD3; SMAD4	SIK1; TGFBR1; CDK13; CSNK2A1; DSTYK; DMPK; DYRK1A; AKT1; MAP2K1; MAP2K2; MAP3K1; PRKD1
HGNC:23040	BEND3			NACC1
HGNC:26002	CASZ1
HGNC:6163	ITGB8	ACTG1; COL4A1; TGFBR1; COMP; COL4A2; TGFB3; COL1A1; TGFB1	BMP4; TGFB1; TGFB2; TGFB3; ELN; FBN2; CDH1; COL10A1; COL1A1; COL4A1; COL4A2; COMP	JAG1
HGNC:25484	KIF26B	KIF22; KIF11	TUBB2A; TUBA1A; TUBB4A; TUBB2B; KIF11; KIF22	KIF11; KIF22
HGNC:6847	MAP2K7	HRAS; MAP3K1; PIK3CA; PPP2R5D	SUZ12; EZH2; SOS1; HRAS; MAP3K1; NRAS; TAB2; MAP2K1; MAP2K2	SIK1; TGFBR1; CDK13; CSNK2A1; DSTYK; DMPK; DYRK1A; AKT1; MAP2K1; MAP2K2; MAP3K1; PRKD1
HGNC:7777	NFATC3	MEF2C; MAF; MAP3K1; GATA4	SOS1
HGNC:9847	RANBP1
HGNC:28121	PRRC2B
HGNC:563	AP2B1		TUBB2A; TUBA1A; TUBB4A; DYNC1H1; TUBB2B; KIF11; KIF22; ACTG1; WNT5A; CBL
HGNC:18142	DAAM1		WNT5A; DVL1; DVL3; TUBB2A; ACTG1; TUBA1A; TUBB4A; DYNC1H1; TUBB2B; PAFAH1B1; PPP2R1A; PPP2R5D
HGNC:2663	DACH1			SKI
HGNC:8568	FURIN	TGFB1; FBN2; NOTCH2	SMAD3; SMAD4; COL10A1; COL1A1; COL4A1; COL4A2; ELN; FBN2; PDGFRB; NOTCH2; TGFB1; TGFBR1; TGFBR2; CBL; MAP2K1; MAP2K2
HGNC:4037	FYN	NRAS; PIK3CA; SMO; TEK; SOS1; PPP2R1A; HRAS; AKT1; RAF1; PTPN11; CBL; RASA1; CTNNB1; PDGFRB; GRIN2A; CDH1; PPP2R5D; PIK3R2	COL1A1; PIK3CA; PIK3R2; PTPN11; FGF10; AKT1; PDGFRB; SOS1; HRAS; NRAS; CBL; TGFB1; PPP2R1A; PPP2R5D; ACTG1; GRIN2B; RASA1; MYH9; CREBBP; EP300; RAF1; TEK	PIK3R2; PTPN11; RASA1; BRAF; TEK; TGFBR1; TGFBR2; CSNK2A1; DSTYK; FLT4; PDGFRB; RAF1
HGNC:4395	GNAZ		GNAI1; GNAI3; GNAO1; GNB1; GNAS; PDE4D; PTHLH; CSNK2A1	GNAI1; GNAI3; GNAO1; GNAS
HGNC:6189	JAG2	JAG1; NOTCH2; DLL4	DLL4; JAG1; HDAC4; CREBBP; TBL1XR1; EP300; NOTCH2	DLL4; JAG1; NOTCH2; COMP; FBN2
HGNC:30092	NAMPT		CREBBP; TBL1XR1
HGNC:7985	NR6A1		SALL1; SOX2; SALL4; THRA; HNF4A; NR2F1	THRA; HNF4A; NR2F1; NR2F2
HGNC:8004	NRP1	FLT4	CSNK2A1; MAP2K1; MAP2K2
HGNC:8634	PBX3	LMX1B		SIX1; SIX3; SIX5; ADNP; SATB2; LHX4; CRX; NKX2-5; HOXA13; HOXD13; LMX1B; MSX2; OTX2; PITX2; PITX3; PHOX2B; TGIF1
HGNC:4568	RAPGEF1	PTPN11; CBL; BRAF; PDGFRB; CDH1	BRAF; SOS1; HRAS; NRAS; PDGFRB; PIK3CA; PIK3R2; PTPN11; RASA1; CBL	SOS1
HGNC:27223	RBM33			SF3B4; PUF60
HGNC:25555	RIC8B	GNAI3
HGNC:18118	RSF1			KAT6A; KAT6B; KMT2E; CHD4; KMT2A; KMT2D
HGNC:11254	SPOP	GLI2; GLI3	SHH; SMO; GLI2; GLI3; PTCH1	ZBTB18; ZBTB20; NACC1; KBTBD13
HGNC:24712	TENT5C
HGNC:12612	USP14		TGFBR1; SMAD3; SMAD4
HGNC:1103	BRD2		TGFB1; HDAC4; EP300	SMARCA2; SMARCA4; BRPF1; PHIP; CREBBP; EP300
HGNC:30291	G3BP2			SF3B4; PUF60
HGNC:11241	SPI1	GATA2; KAT6A	TCF12; GATA2; KMT2A; EP300	ERF
HGNC:11466	SUPT3H	CCND2	KAT6A; BRPF1; KAT6B; CREBBP; KANSL1; EP300
HGNC:11467	SUPT4H1	AFF4; CSNK2A1	AFF4; CDK13
HGNC:557	SYNRG
HGNC:19678	UCHL5	TGFBR2; TGFBR1; TGFB1; YY1	TGFB1; TGFBR1; TGFBR2; SMAD3; PPP1CB; YY1; ASXL1
HGNC:7880	CNOT4	CNOT3	CNOT3	SF3B4; PUF60
HGNC:4216	GDF11	TGFBR1		BMP4; TGFB1; TGFB2; TGFB3; GDF6
HGNC:19355	JMJD6
HGNC:20271	NGDN
HGNC:16051	PARD3	TGFB1; TGFBR2; CTNNB1; TGFBR1	TGFB1; TGFBR1; TGFBR2	LDB3; DVL1; DVL3
HGNC:11279	SQLE		CREBBP; TBL1XR1
HGNC:11491	SYK	PIK3CA; SOS1; PTPN11; CBL	COL1A1; PIK3CA; PIK3R2; PTPN11; ACTG1; MYH9; SOS1; HRAS; NRAS; MAP3K1; AKT1; TAB2; CBL	PIK3R2; PTPN11; RASA1; BRAF; TEK; TGFBR1; TGFBR2; CSNK2A1; DSTYK; FLT4; PDGFRB; RAF1
HGNC:29093	ZC3H11A
HGNC:17808	ZC3H4
HGNC:15607	ARHGEF7	PIK3CA; AKT1; CBL	CBL; SOS1; PIK3R2; GNB1	RASA1; SOS1; COL4A3BP; AKT1; PRKD1
HGNC:3031	ARID3A			ARID1A; ARID1B
HGNC:690	ARIH2	TRAF7; HECW2; KBTBD13; TRIP12; UBE3A	TRIP12; UBE3A; FBXO11; GLMN; TRAF7; HECW2; KBTBD13
HGNC:25945	ARL15
HGNC:25788	ARMH3
HGNC:705	ARPC2	ACTG1; CBL; PDGFRB; WNT5A; MYH9	ACTG1; MYH9; GRIN2B; HRAS; RASA1; WNT5A; CBL
HGNC:20995	ASF1A	SMARCA2
HGNC:744	ASH2L	SUZ12; YY1; EZH2; KMT2A; KMT2E; EP300; CREBBP; CTNNB1; KMT2D; MAFB; CTCF	SMARCA4; TCF4; CREBBP; CTNNB1; EP300; KMT2D; NSD1; SUZ12; KMT2E; KMT5B; EHMT1; EZH2; KMT2A; SOX2; SOX9; SOX17; AKT1; YY1; PCGF2; CTCF; MAFB	HNRNPU
HGNC:29091	ATG13	CCND2; CDK13	TSC1; TSC2
HGNC:13724	ATP6V0D1	ATP1A3
HGNC:1034	BECN1	PIK3CA; AKT1	TSC1; TSC2; TGFBR1; SMAD3; SMAD4
HGNC:18807	CAMTA2			EBF3
HGNC:1551	CBX1			CHD2; CHD4; CHD7
HGNC:1554	CBX4	ASXL1; EZH2; SUZ12; HNRNPK	SUZ12; EZH2; STAG1; PCGF2; SMC3; RAD21; CREBBP; EP300; HDAC4; SATB2; HNRNPK; DNMT3A; SMARCA2; SMARCA4; SMARCB1; ARID1A; AUTS2; ARID1B; CSNK2A1; SALL4; CHD4; GATAD2B	CHD2; CHD4; CHD7
HGNC:14015	CELF4			SF3B4; PUF60
HGNC:23817	CNOT10	CNOT3	CNOT3
HGNC:2170	CNTFR			TEK; CDON
HGNC:2422	CS	GLUD1
HGNC:2444	CSK	MAP2K2; HRAS; NRAS; RAF1; PTPN11; RASA1; MAP2K1; FLT4; CREBBP; BRAF; PIK3CA	PIK3CA; PTPN11; AKT1; BRAF; ACTG1; HRAS; MAP2K1; MAP2K2; NRAS; RAF1; SYNGAP1; SPRED1; NF1; RASA1	PIK3R2; PTPN11; RASA1; BRAF; TEK; TGFBR1; TGFBR2; CSNK2A1; DSTYK; FLT4; PDGFRB; RAF1
HGNC:17943	DERL2	SHH	ABCC9; SHH
HGNC:24590	DPY30	KMT2A; KMT2E; KMT2D	NSD1; SUZ12; KMT2E; KMT5B; EHMT1; EZH2; KMT2A; KMT2D; EP300
HGNC:15750	DSTN	ACTG1; ACTA2
HGNC:3312	ELAVL1	SF3B4; HNRNPU; PUF60; HNRNPK; EFTUD2; CTNNB1	SF3B4; PUF60; EFTUD2; HNRNPK; HNRNPU	SF3B4; PUF60
HGNC:24543	EPC2	KAT6B; KAT6A		BRPF1
HGNC:25180	FCHO2	CBL; WNT5A	WNT5A; CBL; ACTG1
HGNC:24670	FNDC3B			TEK; CDON
HGNC:16971	FRS2		FGF10; PIK3CA; PIK3R2; PTPN11; AKT1; PDGFRB; BRAF; SOS1; HRAS; NRAS; CBL; TEK; GRIN2B; PPP2R1A; PPP2R5D
HGNC:24824	FZR1	TRAF7; HECW2; KBTBD13; TRIP12; UBE3A; EHMT1	EHMT1; AKT1; TRIP12; UBE3A; FBXO11; GLMN; TRAF7; HECW2; KBTBD13	PHIP; TRAF7; WDR26; TBL1XR1; GNB1; PAFAH1B1
HGNC:13291	GABARAPL2	GABRB3	TSC1; TSC2
HGNC:4071	GABPA		CREBBP; TBL1XR1; GLUD1; MEF2C	ERF
HGNC:4852	HDAC1	KMT2E; CHD4; TCF4; HDAC4; SUZ12; SMARCA2; EZH2; SMAD3; KAT6A; CCND2; TGIF1; UBE3A; DNMT3A; BRPF1; PITX2; GATAD2B; YY1; TBL1XR1; THRA; SKI; EP300; CREBBP; CSNK2A1; EHMT1; GLI3; SMAD4; CTNNB1	DYRK1A; SMARCA4; TCF4; CREBBP; CTNNB1; EP300; KMT2D; HDAC4; TBL1XR1; SKI; TGIF1; SMAD3; SMAD4; DLL4; JAG1; CHD4; GATAD2B; NOTCH2; SOX2; SOX9; SOX17; AKT1; PCGF2; SUZ12; SATB2; KAT6A; BRPF1; KMT2E; KMT2A; SALL4; EZH2; STAG1; YY1; SMC3; RAD21; FOXG1; GRIN2A; GRIN2B; GATA2; GATA4; GATA6	HDAC4
HGNC:6021	IL6ST	PIK3CA; PTPN11; SOS1	CBL; PTPN11; MAP2K1; MAP2K2	TEK; CDON
HGNC:6040	ILK	PIK3CA; SOS1; CDH1; AKT1; CTNNB1	ACTG1	BRAF; TEK; TGFBR1; TGFBR2; CSNK2A1; DSTYK; FLT4; PDGFRB; RAF1; ANKRD11; EHMT1; NOTCH2; KRIT1
HGNC:6321	KIF3C	KIF22; KIF11; DYNC1H1	TUBB2A; TUBA1A; TUBB4A; DYNC1H1; TUBB2B; KIF11; KIF22	KIF11; KIF22
HGNC:17060	KIFAP3	KIF22; DYNC1H1; KIF11; SMC3	TUBB2A; ACTG1; TUBA1A; TUBB4A; TUBB2B; AKT1; MYH9; DYNC1H1; KIF11; KIF22
HGNC:6350	KLF7			SALL1; WT1; YY1; ZIC1; ZIC2; ZBTB18; BCL11A; ZBTB20; CTCF; ZEB2; SALL4; GLI2; GLI3; HIVEP2
HGNC:6529	LCP2	PTPN11; CBL; MAP3K1; SOS1	COL1A1; PIK3CA; PIK3R2; PTPN11; SOS1; HRAS; NRAS; MAP3K1	PIK3R2; PTPN11; RASA1; TP63
HGNC:6551	LEF1	SMAD3; BMP4; SMAD4; CTNNB1; HNF4A; RUNX2; WNT5A; PITX2; SALL4; EP300; CREBBP; KMT2D; CDH1; SOX17	SMARCA4; TCF4; CREBBP; CTNNB1; EP300; KMT2D; SOX2; SOX9; SOX17; AKT1; WNT5A; GNAO1; GNB1; GATA2; KMT2A	SOX10; SOX2; SOX9; SOX17
HGNC:18752	MAPKAP1	TSC1; TSC2; AKT1	FGF10; AKT1; PDGFRB; PIK3CA; PIK3R2; PTPN11; CTNNB1; TSC2; PPP2R1A
HGNC:7000	MEIS1	LMX1B; EP300; KMT2D; SUZ12; EZH2	YY1; PCGF2; CTCF; SUZ12; CREBBP; EP300; EZH2; MAFB; KMT2D	TGIF1
HGNC:14014	MEMO1
HGNC:28412	NABP2
HGNC:29858	NLK	CREBBP; CHD7; SMAD4; CTNNB1	WNT5A; CTNNB1; GNAO1; GNB1	SIK1; TGFBR1; CDK13; CSNK2A1; DSTYK; DMPK; DYRK1A; AKT1; MAP2K1; MAP2K2; MAP3K1; PRKD1
HGNC:16397	OSBPL11			SOS1; COL4A3BP; AKT1; PRKD1; RASA1
HGNC:23077	OTUB1		TGFBR1; SMAD3; SMAD4
HGNC:8587	PAICS	CHD7
HGNC:13071	PATZ1			SALL1; WT1; YY1; ZIC1; ZIC2; ZBTB18; BCL11A; ZBTB20; CTCF; ZEB2; SALL4; GLI2; GLI3; HIVEP2; NACC1; KBTBD13
HGNC:17615	PCGF1	ASXL1; EZH2; SUZ12		PCGF2
HGNC:8971	PIK3C2A	WNT5A; PIK3R2; FTL; CBL	PIK3CA; PIK3R2; FTL; WNT5A; ACTG1; CBL	SYNGAP1; HECW2; RASA1; PIK3CA
HGNC:9229	PLPP3		SPTLC2; COL4A3BP; PRKD1
HGNC:9304	PPP2R2A	RPL11; SHOC2; TGFBR2; FOXC2; RPS19; TGFBR1; FOXC1; PPP2R1A; AKT1; RAF1; PPP1CB; CACNA1C; PPP2R5D	LEMD3; PPP2R1A; CCND2; CDKN1C; RPL11; RPS19
HGNC:17346	PRPF4B	EFTUD2		SIK1; TGFBR1; CDK13; CSNK2A1; DSTYK; DMPK; DYRK1A; AKT1; MAP2K1; MAP2K2; MAP3K1; PRKD1
HGNC:30257	PYGO2	KMT2D; CTNNB1	SMARCA4; TCF4; CREBBP; CTNNB1; EP300; KMT2D; SOX2; SOX9; SOX17; AKT1	KAT6A; KAT6B; KMT2E; CHD4; KMT2A; KMT2D
HGNC:9763	RAB2A			RIT1; HRAS; NRAS
HGNC:9774	RAB35		TSC1; TSC2; AKT1	RIT1; HRAS; NRAS
HGNC:9785	RAB5C	FTL; CBL; WNT5A	FTL; CDK13; TUBB; DYNC1H1; NRAS; TSC1; TSC2; WNT5A; ACTG1; CBL; AKT1	RIT1; HRAS; NRAS
HGNC:29221	RALGAPB		TUBB2A; ACTG1; TUBA1A; TUBB4A; TUBB2B; AKT1; MYH9
HGNC:18222	RBFOX1		MEF2C	SF3B4; PUF60
HGNC:17851	REXO2
HGNC:21168	RHOT1	SOS1	SOS1; PIK3R2; TGFBR1; SMAD3; SMAD4	RIT1; HRAS; NRAS
HGNC:25642	RSBN1
HGNC:10473	RUNX3	EZH2; SMAD3; SMAD4	CTNNB1; TGFB1; SMAD3; SMAD4; CREBBP; EP300; JAG1; HDAC4	RUNX2
HGNC:16703	SLC17A6
HGNC:11108	SMARCD3	CREBBP; ARID1A; SMARCA2; TBX5; GATA4; ARID1B; SMARCB1; DNMT3A; TBL1XR1	CREBBP; TBL1XR1; EP300; GLUD1; MEF2C; SMARCA2; SMARCA4; SMARCB1; ARID1A; ARID1B; DNMT3A; TGFB1; NR2F2; SIK1; PPP1CB; RAI1; AUTS2; CSNK2A1
HGNC:15720	STRN3	PPP2R1A; PDCD10		PHIP; TRAF7; WDR26; TBL1XR1; GNB1; PAFAH1B1
HGNC:15630	TCERG1	SF3B4		WAC; HECW2
HGNC:30231	TIPRL
HGNC:20161	TOX4			SOX10; SOX2; SOX9; SOX17
HGNC:32669	TRIM71	TRAF7; KBTBD13; UBE3A; HECW2; TRIP12	TRIP12; UBE3A; FBXO11; GLMN; TRAF7; HECW2; KBTBD13
HGNC:23303	TSPAN14		CDK13; TUBB; DYNC1H1; FTL; NRAS
HGNC:12507	UBP1			GRHL3
HGNC:29119	UBXN7	TRIP12; CDK13	FBXO11; KBTBD13
HGNC:12569	UNC5C	PTPN11	PTPN11	CDON; FLT4; PDGFRB
HGNC:18287	VPS37D
HGNC:12733	WASF2		ACTG1; MYH9; PIK3CA; PIK3R2
HGNC:24877	YIPF5
HGNC:22229	ZMIZ2
HGNC:23713	ZNF496			SALL1; WT1; YY1; ZIC1; ZIC2; ZBTB18; BCL11A; ZBTB20; CTCF; ZEB2; SALL4; GLI2; GLI3; HIVEP2
HGNC:29025	ZNF536			SALL1; WT1; YY1; ZIC1; ZIC2; ZBTB18; BCL11A; ZBTB20; CTCF; ZEB2; SALL4; GLI2; GLI3; HIVEP2
HGNC:13058	ZRANB2
HGNC:24523	ZZZ3		KAT6A; BRPF1; KAT6B; CREBBP; KANSL1; EP300
