# Supplementary material for: Human and mouse essentiality screens as a resource for disease gene discovery
Source: Nat Commun. 2020 Jan 31;11:655. doi: 10.1038/s41467-020-14284-2 (PMC6994715; doi:10.1038/s41467-020-14284-2)
Supplement: Supplementary file 8 — Supplementary Data 4 [file 41467_2020_14284_MOESM8_ESM.xlsx]

## Sheet: 163 DL candidates
Supplementary Data 4. 163 DL genes that are highly intolerant to loss-of-function variation and not currently associated with human disease with their corresponding constraint scores and variant annotations
HGNC ID	Gene symbol	HI	pLI	o/e LoF upper bound	o/e LoF	o/e mis	100KGP candidates	100KGP variants absent from gnomAD	DDD candidates	DDD variants absent from gnomAD	CMG candidates	de novo-db
HGNC:13488	VPS4A	17.58	0.928	0.36	0.139	0.532	Y	Y			Y	DN
HGNC:17735	TMEM63B	34.88	1	0.173	0.0668	0.475	Y	Y	Y	Y		DN (DDD)
HGNC:865	ATP6V0A1	20.07	0.998	0.27	0.144	0.517	Y	Y	Y	Y		DN (DDD)
HGNC:13731	MAEA	7.13	0.636	0.444	0.194	0.55	Y	Y	Y	Y		DN (DDD)
HGNC:24319	CMIP	19.68	1	0.149	0.0473	0.554	Y	Y	Y	Y		DN (DDD)
HGNC:9406	PKN2	12.8	1	0.154	0.0595	0.621	Y	Y	Y	Y		DN (DDD+)
HGNC:11275	SPTBN1	2.63	1	0.077	0.0337	0.654	Y	Y	Y	Y		DN (DDD+)
HGNC:9907	RBMS1	4.97	0.147	0.476	0.253	0.685	Y	Y	Y	Y		DN (DDD)
HGNC:14958	PUM2	8.73	0.994	0.286	0.164	0.688	Y	Y	Y	Y		DN (DDD)
HGNC:15909	NCOA5	21.03	0.999	0.214	0.068	0.851	Y	Y			Y	DN
HGNC:15985	SVEP1	50.43	1	0.248	0.181	0.862	Y	Y	Y	Y	Y	DN (DDD+)
HGNC:17798	YLPM1	23.71	1	0.233	0.151	0.925	Y	Y	Y	Y		DN (DDD+)
HGNC:1779	CDK8	1.81	0.383	0.423	0.225	0.34	Y	Y	Y	N		DN (DDD)
HGNC:555	AP1G1	9.26	1	0.174	0.076	0.594	Y	Y	Y	N		DN (DDD+)
HGNC:24659	EXOC8	44.12	0.998	0.206	0.0435	0.713	Y	Y	Y	N		DN (DDD)
HGNC:2556	CUL5	9.27	1	0.159	0.0615	0.33	Y	Y				DN
HGNC:23393	CARM1	14.83	1	0.1	0	0.378	Y	Y
HGNC:29509	APH1A	9.08	0.75	0.476	0.151	0.548	Y	Y				DN
HGNC:25416	ATXN7L3	34.92	0.999	0.193	0.0407	0.608	Y	Y
HGNC:23572	MORC3	33.9	1	0.194	0.0846	0.627	Y	Y				DN
HGNC:24511	CHTOP	7.59	0.708	0.454	0.176	0.629	Y	Y				DN
HGNC:6851	MAP3K12	24.82	1	0.073	0	0.641	Y	Y				DN
HGNC:17620	NDEL1	11.34	0.98	0.304	0.0967	0.654	Y	Y				DN
HGNC:10717	SEL1L	18.54	0.997	0.274	0.146	0.654	Y	Y
HGNC:19143	USP32	18.55	1	0.175	0.1	0.663	Y	Y
HGNC:9681	PTPRS	66.22	1	0.217	0.134	0.695	Y	Y				DN (DDD+)
HGNC:2734	DDX1	8.05	0.999	0.252	0.128	0.726	Y	Y				DN (DDD+)
HGNC:24224	CDK12	16.18	1	0.127	0.0493	0.737	Y	Y				DN (DDD+)
HGNC:25067	INTS12	19.51	0.938	0.358	0.114	0.744	Y	Y
HGNC:9618	PTK7	29.42	0.997	0.275	0.152	0.759	Y	Y				DN (DDD+)
HGNC:23035	L3MBTL3	25.7	1	0.239	0.114	0.769	Y	Y
HGNC:28483	TMEM161B	9.65	7.39e-05	0.672	0.414	0.779	Y	Y
HGNC:4163	GART	9.36	0.000297	0.503	0.327	0.849	Y	Y				DN
HGNC:20445	MBD6	33.61	1	0.205	0.0652	1.08	Y	Y				DN (DDD+)
HGNC:6485	LAMA5	63.61	0.998	0.269	0.204	0.98	Y	N	Y	N	Y	DN (DDD+)
HGNC:25548	INTS10	35.08	1	0.164	0.0521	0.791	Y	N	Y	Y		DN (DDD+)
HGNC:31104	MYO18A	15.46	0.976	0.292	0.201	0.793	Y	N	Y	Y		DN (DDD+)
HGNC:12480	UBE2F	38.69	0.933	0.367	0.0773	0.631	Y	N	Y	N		DN (DDD)
HGNC:2904	DLG5	39.42	1	0.253	0.159	0.779	Y	N	Y	N		DN (DDD+)
HGNC:172	ACVR1B	11.26	0.999	0.187	0.0395	0.464	Y	N
HGNC:9847	RANBP1	8.76	0.834	0.465	0.098	0.486	Y	N				DN (DDD)
HGNC:6847	MAP2K7	33.11	0.999	0.148	0	0.534	Y	N				DN
HGNC:23040	BEND3	34.49	0.936	0.348	0.152	0.725	Y	N				DN
HGNC:26002	CASZ1	12.36	1	0.15	0.0654	0.765	Y	N				DN (DDD+)
HGNC:6163	ITGB8	16.77	0.999	0.233	0.102	0.86	Y	N
HGNC:25484	KIF26B	31.3	1	0.214	0.114	0.899	Y	N				DN (DDD+)
HGNC:7777	NFATC3	7.9	0.998	0.267	0.135	0.938	Y	N				DN (DDD)
HGNC:28121	PRRC2B	43.15	1	0.186	0.117	0.941			Y	Y	Y	DN (DDD+)
HGNC:4216	GDF11	14.75	0.98	0.291	0.0614	0.444					Y
HGNC:7880	CNOT4	6.19	1	0.14	0.0296	0.5					Y	DN
HGNC:11491	SYK	21.47	1	0.185	0.0587	0.583					Y	DN
HGNC:19355	JMJD6	24.76	0.933	0.357	0.138	0.732					Y	DN
HGNC:29093	ZC3H11A	39.28	1	0.184	0.0711	0.76					Y	DN
HGNC:11279	SQLE	42.86	0.97	0.324	0.125	0.798					Y	DN
HGNC:16051	PARD3	7.68	0.936	0.311	0.199	0.885					Y	DN
HGNC:17808	ZC3H4	56.54	1	0.056	0	0.931					Y	DN
HGNC:20271	NGDN	5.46	2.41e-08	1.07	0.694	1.01					Y	DN
HGNC:11254	SPOP	4.35	0.999	0.141	0	0.211			Y	Y		DN (DDD)
HGNC:4037	FYN	0.92	0.995	0.275	0.12	0.355			Y	Y		DN (DDD)
HGNC:563	AP2B1	6.87	0.998	0.267	0.135	0.367			Y	Y		DN (DDD)
HGNC:4395	GNAZ	36.02	0.963	0.294	0	0.406			Y	Y		DN (DDD)
HGNC:30092	NAMPT	8.84	0.982	0.305	0.118	0.458			Y	Y		DN (DDD+)
HGNC:8634	PBX3	0.89	0.378	0.474	0.225	0.602			Y	Y		DN (DDD+)
HGNC:24712	TENT5C (FAM46C)	35.66	0.949	0.321	0	0.63			Y	Y		DN (DDD+)
HGNC:12612	USP14	4.57	0.917	0.345	0.175	0.647			Y	Y		DN (DDD)
HGNC:4568	RAPGEF1	23.82	1	0.223	0.119	0.649			Y	Y		DN (DDD+)
HGNC:25555	RIC8B	7.79	0.998	0.209	0.0441	0.651			Y	Y		DN (DDD+)
HGNC:2663	DACH1	0.75	1	0.136	0	0.66			Y	Y		DN (DDD)
HGNC:7985	NR6A1	5.06	0.98	0.309	0.119	0.664			Y	Y		DN (DDD+)
HGNC:8568	FURIN	5.18	1	0.192	0.0744	0.686			Y	Y		DN (DDD)
HGNC:6189	JAG2	35.89	1	0.137	0.0599	0.738			Y	Y		DN (DDD+)
HGNC:18142	DAAM1	11.09	0.999	0.262	0.15	0.773			Y	Y		DN (DDD+)
HGNC:27223	RBM33	42.71	1	0.051	0	0.778			Y	Y		DN (DDD+)
HGNC:8004	NRP1	2.53	0.997	0.275	0.146	0.807			Y	Y		DN (DDD+)
HGNC:18118	RSF1	34.22	1	0.043	0	0.808			Y	Y		DN (DDD+)
HGNC:30291	G3BP2	6.8	1	0.177	0.0372	0.392			Y	N		DN (DDD+)
HGNC:11241	SPI1	18.35	0.983	0.243	0	0.474			Y	N		DN (DDD)
HGNC:19678	UCHL5	5.6	0.00516	0.636	0.353	0.569			Y	N		DN (DDD)
HGNC:11467	SUPT4H1	5.82	0.000617	1.32	0.668	0.603			Y	N		DN (DDD)
HGNC:557	SYNRG	26.86	0.932	0.32	0.193	0.831			Y	N		DN (DDD+)
HGNC:1103	BRD2	1.63	1	0.217	0.0841	0.935			Y	N		DN (DDD+)
HGNC:11466	SUPT3H	4.33	2.9e-10	1.21	0.806	0.975			Y	N		DN (DDD+)
HGNC:9763	RAB2A	11.01	0.989	0.22	0	0.2						DN (DDD+)
HGNC:3312	ELAVL1	0.91	0.989	0.223	0	0.275
HGNC:1551	CBX1	4.23	0.978	0.257	0	0.283
HGNC:20995	ASF1A	1.71	0.758	0.53	0.112	0.329
HGNC:2444	CSK	20.75	1	0.166	0.0351	0.34						DN
HGNC:7000	MEIS1	0.58	0.999	0.148	0	0.37
HGNC:9304	PPP2R2A	4.71	0.995	0.255	0.081	0.385
HGNC:14014	MEMO1	4	0.994	0.244	0.0514	0.401						DN
HGNC:690	ARIH2	17.16	0.996	0.276	0.131	0.406						DN
HGNC:2422	CS	7.67	0.983	0.306	0.134	0.407
HGNC:24824	FZR1	42.53	1	0.169	0.0355	0.418						DN
HGNC:9774	RAB35	29.36	0.979	0.253	0	0.421
HGNC:24590	DPY30	4.94	0.192	0.954	0.303	0.429
HGNC:4071	GABPA	16.15	0.998	0.235	0.0747	0.433
HGNC:705	ARPC2	6.72	0.998	0.167	0	0.441
HGNC:29119	UBXN7	16.72	1	0.118	0	0.45						DN
HGNC:13724	ATP6V0D1	21.73	0.981	0.29	0.0611	0.458
HGNC:14015	CELF4	4.37	0.997	0.246	0.0781	0.481						DN
HGNC:4852	HDAC1	0.32	0.537	0.418	0.212	0.505						DN
HGNC:12507	UBP1	26.92	1	0.086	0	0.505						DN
HGNC:23303	TSPAN14	31.5	0.975	0.303	0.0638	0.519						DN
HGNC:17615	PCGF1	24.56	0.997	0.172	0	0.524						DN (DDD)
HGNC:10473	RUNX3	9.86	0.964	0.323	0.0681	0.524						DN
HGNC:6350	KLF7	5.04	0.98	0.253	0	0.529
HGNC:23077	OTUB1	48.05	0.968	0.317	0.0668	0.531
HGNC:18752	MAPKAP1	1.7	1	0.096	0	0.538
HGNC:11108	SMARCD3	7.16	0.407	0.467	0.222	0.54
HGNC:30231	TIPRL	25.12	0.942	0.356	0.0751	0.557
HGNC:17346	PRPF4B	3.38	1	0.118	0.0376	0.562						DN
HGNC:13071	PATZ1	31.32	0.995	0.238	0.0503	0.572						DN (DDD)
HGNC:32669	TRIM71	36.31	1	0.177	0.0373	0.573
HGNC:744	ASH2L	19.21	1	0.211	0.0818	0.577
HGNC:28412	NABP2	41.31	0.972	0.274	0	0.581
HGNC:15630	TCERG1	3.91	1	0.223	0.124	0.59						DN
HGNC:17943	DERL2	12.71	0.956	0.336	0.0708	0.601
HGNC:24543	EPC2	6.63	1	0.16	0.0507	0.611						DN
HGNC:20161	TOX4	22.69	0.964	0.328	0.143	0.621
HGNC:15750	DSTN	8.92	0.557	0.722	0.152	0.622
HGNC:21168	RHOT1	7.79	0.762	0.355	0.203	0.626
HGNC:13291	GABARAPL2	9.32	0.00023	1.59	0.829	0.63
HGNC:13058	ZRANB2	5.99	1	0.181	0.0382	0.656
HGNC:15607	ARHGEF7	25.2	1	0.188	0.0729	0.658						DN
HGNC:1034	BECN1	4.14	0.912	0.361	0.158	0.658						DN
HGNC:25180	FCHO2	19.7	0.999	0.234	0.102	0.668
HGNC:9785	RAB5C	10.11	0.933	0.367	0.0774	0.668						DN
HGNC:1554	CBX4	59.47	0.983	0.282	0.0595	0.671						DN
HGNC:29221	RALGAPB	12.23	1	0.106	0.0411	0.672						DN (DDD+)
HGNC:16397	OSBPL11	46.4	0.942	0.335	0.17	0.673
HGNC:25642	RSBN1	8.91	0.131	0.435	0.249	0.688
HGNC:25788	ARMH3	7.54	7.08e-06	0.57	0.38	0.695
HGNC:2170	CNTFR	12.62	0.954	0.342	0.109	0.699
HGNC:9229	PLPP3	29.28	0.921	0.381	0.0804	0.704
HGNC:6321	KIF3C	22.27	0.986	0.301	0.131	0.708						DN
HGNC:6551	LEF1	0.93	0.998	0.205	0.0433	0.71						DN (DDD+)
HGNC:12733	WASF2	12.98	0.963	0.332	0.105	0.712
HGNC:17060	KIFAP3	8.31	4.56e-05	0.536	0.353	0.719						DN
HGNC:8587	PAICS	6.17	2.44e-05	0.842	0.509	0.719
HGNC:23817	CNOT10	29.82	0.983	0.305	0.162	0.743
HGNC:17851	REXO2	4.85	0.0836	0.719	0.314	0.754
HGNC:18287	VPS37D	64.11	0.923	0.368	0	0.755
HGNC:29091	ATG13	17.94	0.961	0.331	0.145	0.757
HGNC:16703	SLC17A6	5.76	0.168	0.469	0.25	0.763						DN
HGNC:24523	ZZZ3	5.69	1	0.178	0.069	0.763						DN (DDD)
HGNC:22229	ZMIZ2	50.33	1	0.183	0.071	0.77						DN
HGNC:29025	ZNF536	1.66	0.999	0.222	0.086	0.775						DN
HGNC:24670	FNDC3B	19.52	1	0.043	0	0.787						DN
HGNC:25945	ARL15	5.72	0.000934	1.21	0.611	0.79
HGNC:3031	ARID3A	66.1	0.991	0.274	0.0872	0.794						DN
HGNC:30257	PYGO2	31.65	0.953	0.314	0	0.795
HGNC:23713	ZNF496	81.67	0.996	0.249	0.0792	0.806						DN
HGNC:16971	FRS2	1.16	0.998	0.213	0.0449	0.807
HGNC:6529	LCP2	44.22	0.979	0.311	0.148	0.824
HGNC:24877	YIPF5	19.06	0.987	0.229	0	0.829						DN
HGNC:18807	CAMTA2	36.88	0.998	0.271	0.16	0.846						DN (DDD)
HGNC:6021	IL6ST	41.53	1	0.197	0.0861	0.853
HGNC:15720	STRN3	7.73	0.817	0.354	0.196	0.857						DN
HGNC:8971	PIK3C2A	6.4	0.00383	0.37	0.261	0.861						DN
HGNC:12569	UNC5C	8.83	0.000644	0.502	0.321	0.867
HGNC:6040	ILK	2.82	1.82e-05	0.771	0.476	0.898
HGNC:18222	RBFOX1	0.34	0.955	0.335	0.146	0.96
HGNC:29858	NLK	5.09	NA	NA	NA	NA						DN
